# Supplementary material for: P23-Specific IgY Significantly Reduces Diarrhea and Oocyst Shedding in Calves Experimentally Infected with Cryptosporidium parvum
Source: Vaccines (Basel). 2025 Feb 7;13(2):162. doi: 10.3390/vaccines13020162 (PMC11860195; doi:10.3390/vaccines13020162)
Supplement: Supplementary file 1 [file vaccines-13-00162-s001.zip]

Archive with 1 entries (1 files):
- vaccines-3394233-supplementary.pdf
